# Supplementary material for: Soil organic carbon and total nitrogen pools in permafrost zones of the Qinghai-Tibetan Plateau
Source: Sci Rep. 2018 Feb 26;8:3656. doi: 10.1038/s41598-018-22024-2 (PMC5827726; doi:10.1038/s41598-018-22024-2)
Supplement: Supplementary file 2 — Dataset 1 [file 41598_2018_22024_MOESM2_ESM.csv]

SIte	Latitude �	Longitude (N)	Elevation (m, above the sea level)	Slope (��)	Aspect (��)	Vegetation cover (%)	Land cover type	SOC stocks for 0-30 cm (kg.m-2)	SOC stocks for 30-50 cm (kg.m-2)	SOC stocks for 50-100 cm (kg.m-2)	SOC stocks for 100-200 cm (kg.m-2)	SOC stocks for 0-200 cm (kg.m-2)	TN stocks for 0-30 cm (kg.m-2)	TN stocks for 30-50 cm (kg.m-2)	TN stocks for 50-100 cm (kg.m-2)	TN stocks for 100-200 cm (kg.m-2)	TN stocks for 0-200 cm (kg.m-2)	land cover Area (km2)	SOC storage for 0-30 cm (Pg)	SOC storage for 30-50 cm (Pg)	SOC storage for 50-100 cm (Pg)	SOC storage for 100-200 cm (Pg)	SOC storage for 0-200 cm (Pg)	TN storage for 0-30 cm (Pg)	TN storage for 30-50 cm (Pg)	TN storage for 50-100 cm (Pg)	TN storage for 100-200 cm (Pg)	TN storage for 0-200 cm (Pg)	C/N ratios (mass ratio, 0-30 cm)	C/N ratios (mass ratio, 30-50 cm)	C/N ratios (mass ratio, 50-100 cm)	C/N ratios (mass ratio, 100-200 cm)	C/N ratios (mass ratio, 0-200 cm)	Bulk density (0-30 cm) (kg.m-3)	Bulk density (30-50 cm) (kg.m-3)	Bulk density (50-100 cm) (kg.m-3)	Bulk density (100-200 cm) (kg.m-3)	SOC content (0-30 cm) (%)	SOC content (30-50 cm) (%)	SOC content (50-100 cm) (%)	SOC content (100-200 cm) (%)	TN content (0-30 cm) (%)	TN content (30-50 cm) (%)	TN content (50-100 cm) (%)	TN content (100-200 cm) (%)	Rock fragment content (0-30 cm) (%)	Rock fragment content (30-50 cm) (%)	Rock fragment content (50-100 cm) (%)	Rock fragment content (100-200 cm) (%)
20090914-1	35.4846	99.5089	4398	15	274	95	Alpine meadow	9.99	4.73	11.94	17.42	44.08	0.91	0.37	1.12	1.62	4.03	583909	5.84	2.76	6.97	10.17	25.74	0.53	0.22	0.65	0.95	2.35	10.95	12.71	10.65	10.74	10.95	0.72	1.11	1.29	1.24	4.61	2.12	1.85	2.55	0.42	0.17	0.17	0.24	0	0	0	11.7
20090914-2	35.4847	99.5058	4379	12	300	95	Alpine meadow	6.53	4.56	26.25	20.55	57.89	0.63	1.18	3.41	2.11	7.34	583909	3.81	2.66	15.33	12	33.8	0.37	0.69	1.99	1.23	4.29	10.32	3.85	7.69	9.73	7.88	0.5	0.76	0.96	1.01	4.34	3.36	5.45	3.68	0.42	0.87	0.71	0.38	0	11	0	0
20090915-2	35.4869	99.4972	4346	6	132	90	Alpine meadow	14.52	1.64	5.16	0	21.33	1.26	0.24	0.58	0	2.08	583909	8.48	0.96	3.02	0	12.46	0.73	0.14	0.34	0	1.22	11.56	6.75	8.86		10.21	1.4	1.44	1.53	0	3.46	0.63	0.75	0	0.3	0.09	0.08	0	0	10	10	0
20090917-2	35.4914	99.4983	4476	5	255	60	Alpine meadow	4	2.98	6.66	0	13.64	1.69	0.5	0.59	0	2.78	583909	2.34	1.74	3.89	0	7.96	0.99	0.29	0.34	0	1.62	2.37	5.97	11.34		4.91	0.73	0.92	1.23	0	1.94	1.9	1.55	0	0.82	0.32	0.14	0	6	15	30	0
20090918-1	35.4582	99.4878	4200	4	260	80	Alpine meadow	10.02	5.1	1.83	7.75	24.71	1	0.57	0.5	1.03	3.09	583909	5.85	2.98	1.07	4.53	14.43	0.58	0.33	0.29	0.6	1.8	10.04	8.99	3.69	7.55	8.02	0.82	0.88	1.17	1.63	4.07	2.9	0.45	0.79	0.41	0.32	0.12	0.11	0	0	30	40
20090919-1	35.4742	99.4939	4312	5	240	70	Alpine meadow	5.94	4.65	9.06	4.75	24.4	0.95	0.66	0.7	0.36	2.67	583909	3.47	2.72	5.29	2.77	14.25	0.56	0.39	0.41	0.21	1.56	6.24	7.03	13.02	13.19	9.13	0.92	1.15	1.47	1.89	2.15	2.25	1.76	1.26	0.35	0.32	0.1	0.1	0	10	30	60
20090920-1	35.4572	99.4903	4240	2	300	70	Alpine meadow	6.05	2.2	5.22	7.64	21.12	0.56	0.15	0.41	0.66	1.78	583909	3.53	1.28	3.05	4.46	12.33	0.32	0.09	0.24	0.38	1.04	10.88	14.46	12.68	11.6	11.86	1.1	1.65	1.75	1.89	1.83	1.11	1.19	1.35	0.17	0.08	0.09	0.12	0	40	50	70
20090923-1	35.5378	99.51	4247	6	110	85	Alpine meadow	10.19	5.31	2.06	5.34	22.89	1.11	0.48	0.24	0.48	2.31	583909	5.95	3.1	1.2	3.12	13.37	0.65	0.28	0.14	0.28	1.35	9.18	10.98	8.58	11.12	9.90	0.77	1.23	1.97	1.86	4.41	2.88	0.61	0.62	0.48	0.26	0.07	0.06	0	25	66	54
20090924-1	35.53	99.5064	4263	18	325	90	Alpine meadow	6.5	4.84	11.4	16.75	39.49	1.51	0.83	1.19	1.12	4.65	583909	3.79	2.83	6.66	9.78	23.06	0.88	0.49	0.7	0.65	2.71	4.31	5.82	9.54	15.01	8.51	1.33	1.62	1.88	2.07	1.99	1.57	2.06	1.42	0.46	0.27	0.22	0.09	18	5	41	43
20091006-1	35.4111	99.4658	3997	3	300	60	Alpine meadow	13.14	2.13	4.74	7.12	27.14	0.87	0.33	0.66	0.56	2.42	583909	7.67	1.25	2.77	4.16	15.85	0.51	0.19	0.38	0.33	1.41	15.06	6.49	7.23	12.62	11.24	1.03	1.39	1.28	1.46	4.75	0.8	0.76	0.55	0.32	0.12	0.11	0.04	10.5	4.6	2.6	12
20090926-1	35.655	99.5428	3884	0.5	10	90	Alpine meadow	9.43	3.67	11.24	27.74	52.07	0.95	0.36	0.84	1.53	3.68	583909	5.51	2.14	6.56	16.19	30.41	0.55	0.21	0.49	0.89	2.15	9.96	10.13	13.4	18.15	14.14	0.96	1.31	1.37	1.41	3.29	1.4	1.64	1.97	0.33	0.14	0.12	0.11	0	0	0	0
20090927-1	35.6534	99.5308	4006	10	90	70	Alpine meadow	11.65	4.62	2.71	6.84	25.82	1.27	0.57	0.67	1.18	3.68	583909	6.8	2.7	1.58	3.99	15.08	0.74	0.33	0.39	0.69	2.15	9.18	8.14	4.06	5.81	7.01	0.98	1.18	1.48	1.66	4.25	2.22	0.5	0.56	0.46	0.27	0.12	0.1	6.81	11.57	26.46	27.12
20090928-1	35.6036	99.535	4113	2	130	70	Alpine meadow	7.48	5.58	8.91	4.24	26.21	0.87	0.44	2.03	0.18	3.51	583909	4.37	3.26	5.2	2.48	15.3	0.51	0.25	1.18	0.11	2.05	8.63	12.78	4.39	23.58	7.46	0.88	0.88	1.66	1.98	2.84	3.17	1.11	1.44	0.33	0.25	0.25	0.06	0	0	3.12	62.9
20090929-1	35.606	99.555	3975	2	40	75	Alpine meadow	8.38	6.31	8.85	2.94	26.48	1.07	0.56	0.63	0.2	2.45	583909	4.89	3.68	5.17	1.72	15.46	0.62	0.32	0.37	0.12	1.43	7.87	11.37	13.95	14.85	10.81	1.03	1.19	1.66	1.97	2.71	3.03	1.62	0.92	0.34	0.27	0.11	0.06	0	12	33	46
20090929-2	35.6366	99.5487	3906	0	20	70	Alpine meadow	7.43	4.96	11.64	0	24.03	0.38	0.25	0.94	0	1.57	583909	4.34	2.89	6.8	0	14.03	0.22	0.15	0.55	0	0.92	19.55	19.55	12.43		15.25	1.23	1.24	1.25		2.01	2	2.33	0	0.1	0.1	0.19	0	0	0	0	0
20091010-1	35.2655	99.2338	4284	12	300	50	Alpine meadow	5.55	4.19	10.21	25.56	45.51	1.01	0.89	1.62	3.15	6.66	583909	3.24	2.44	5.96	14.93	26.57	0.59	0.52	0.95	1.84	3.89	5.51	4.72	6.29	8.13	6.83	0.92	1.26	1.74	1.98	2.04	1.89	1.75	2.47	0.37	0.4	0.28	0.3	1.5	12	33	42
20090930-5	35.3967	99.4392	3959	13	20	75	Alpine meadow	4.08	2.43	4.26	4.39	15.16	0.5	0.27	0.75	0.77	2.3	583909	2.38	1.42	2.49	2.56	8.85	0.29	0.16	0.44	0.45	1.34	8.12	8.85	5.68	5.68	6.60	0.98	1.01	1.52	1.98	1.41	1.25	0.63	0.27	0.17	0.14	0.11	0.05	2	4	11	18
20091002-2	35.4044	99.511	4297	13	345	90	Alpine meadow	16.3	10.31	27.43	17.11	71.15	1.5	0.91	2.05	1.44	5.89	583909	9.52	6.02	16.01	9.99	41.54	0.88	0.53	1.19	0.84	3.44	10.84	11.33	13.41	11.92	12.08	0.69	1.18	1.26	0.94	7.95	4.55	4.78	3.75	0.73	0.4	0.36	0.31	1	4	9	3
20091003-1	35.4083	99.5145	4320	11	220	80	Alpine meadow	11.88	0.36	1.08	2.7	16.02	1.11	0.14	0.27	0.28	1.8	583909	6.94	0.21	0.63	1.58	9.35	0.65	0.08	0.16	0.16	1.05	10.72	2.56	4.04	9.55	8.90	1.3	1.68	1.84	1.85	3.24	0.15	0.16	0.21	0.3	0.06	0.04	0.02	6	27	28	29
20091005-2	35.611	99.4543	4151	3	110	65	Alpine meadow	8.97	4.79	10.71	6.29	30.76	1.22	0.75	1.37	0.75	4.1	583909	5.24	2.79	6.26	3.67	17.96	0.71	0.44	0.8	0.44	2.39	7.34	6.37	7.81	8.38	7.51	0.92	1.42	1.41	1.57	3.4	1.96	1.73	0.85	0.46	0.31	0.45	0.1	4.1	14	12.2	6
20091011-1	35.4482	99.3591	4064	4	260	85	Alpine meadow	6.83	4.14	9.25	10.93	31.14	0.7	0.46	0.79	1	2.94	583909	3.99	2.42	5.4	6.38	18.19	0.41	0.27	0.46	0.58	1.72	9.74	9.09	11.76	10.92	10.58	1.12	1.24	1.23	1.45	2.45	1.67	1.5	0.77	0.25	0.18	0.13	0.07	17	0	0	2
20091014-1	35.5323	99.3083	4260	1	130	50	Alpine meadow	4.73	3.16	3.49	0	11.38	0.49	0.33	0.3	0	1.11	583909	2.76	1.84	2.04	0	6.65	0.29	0.19	0.17	0	0.65	9.69	9.69	11.74		10.23	1.49	1.55	1.88	0	1.11	1.07	0.86	0	0.12	0.11	0.07	0	5	5	46	0
20091002-a	35.405	99.1731	4397	12	160	60	Alpine meadow	5.37	2.17	1.36	1.09	9.99	0.71	0.22	0.19	0.15	1.27	583909	3.14	1.27	0.8	0.64	5.84	0.42	0.13	0.11	0.09	0.74	7.54	9.98	7.17	7.17	7.89	1.13	1.55	2.01	2.13	1.81	0.73	0.36	0.35	0.24	0.07	0.05	0.05	12.3	25.4	62	63
20090923-a	35.3656	99.2544	4224	1.5	265	85	Alpine meadow	4.63	2.19	1.08	2.99	10.9	0.64	0.1	0.22	0.48	1.45	583909	2.71	1.28	0.63	1.75	6.37	0.38	0.06	0.13	0.28	0.84	7.21	21.23	4.93	6.24	7.58	1.01	1.82	1.66	1.65	1.97	1.15	0.23	0.29	0.27	0.05	0.05	0.04	22.5	47.5	42.4	34.8
20091010-a	35.3264	99.2783	4338	4	360	70	Alpine meadow	8.91	3.59	9.29	4.22	26.02	0.87	0.39	0.97	0.4	2.63	583909	5.2	2.1	5.43	2.47	15.19	0.51	0.23	0.57	0.24	1.54	10.28	9.3	9.54	10.43	9.86	1.15	1.3	1.33	1.76	2.58	1.38	1.4	1.87	0.25	0.15	0.15	0.18	0	0	0	35.8
20091003-a	35.3861	99.2975	4421	10	190	65	Alpine meadow	9.17	3.58	1.46	3.28	17.49	0.99	0.28	0.25	0.41	1.93	583909	5.36	2.09	0.85	1.91	10.21	0.58	0.16	0.14	0.24	1.12	9.26	12.89	5.95	7.94	9.12	1.31	1.35	1.67	1.71	2.7	1.61	0.28	0.29	0.29	0.12	0.05	0.04	13.47	17.52	38.42	34.42
20091004-a	35.3819	99.295	4366	11	220	70	Alpine meadow	7.27	3.65	2.71	3.16	16.79	1	0.4	0.38	0.15	1.92	583909	4.24	2.13	1.58	1.84	9.8	0.58	0.23	0.22	0.08	1.12	7.3	9.23	7.04	21.75	8.75	1.13	1.18	1.76	1.98	2.17	1.67	0.72	0.44	0.3	0.18	0.1	0.02	1.26	7.25	57.3	48.4
20090924-a	35.4219	99.3722	4044	11	15	80	Alpine meadow	6.26	2.54	7.16	9.45	25.41	0.82	0.61	1.52	1.72	4.67	583909	3.66	1.48	4.18	5.52	14.84	0.48	0.35	0.89	1	2.73	7.63	4.18	4.7	5.5	5.44	1.15	1.45	1.4	1.88	1.82	0.87	1.04	0.64	0.24	0.21	0.22	0.12	0	0	1.2	22.1
20090926-a	35.4325	99.3847	4117	9	202	80	Alpine meadow	2.65	3.42	7.7	0.67	14.44	0.96	0.31	0.54	0.22	2.03	583909	1.55	1.99	4.49	0.39	8.43	0.56	0.18	0.32	0.13	1.19	2.75	11.14	14.15	3.11	7.08	0.97	1.48	1.67	1.75	0.93	1.33	1.09	0.05	0.34	0.12	0.08	0.02	1.79	13.16	15.2	22.43
20090927-a	35.4083	99.3539	4196	15	297	80	Alpine meadow	5.62	4.42	2.33	2.68	15.06	1.05	0.39	0.28	0.45	2.18	583909	3.28	2.58	1.36	1.57	8.79	0.61	0.23	0.16	0.26	1.27	5.35	11.24	8.4	5.92	6.92	1.26	1.48	1.76	1.69	1.93	1.92	0.56	0.35	0.36	0.17	0.07	0.06	22.95	22.32	53.02	54.27
20090929-a	35.4108	99.3469	4151	16	130	75	Alpine meadow	3.12	0.86	2.12	2.59	8.69	0.38	0.1	0.25	0.47	1.2	583909	1.82	0.5	1.24	1.51	5.08	0.22	0.06	0.14	0.28	0.7	8.24	8.56	8.55	5.5	7.26	0.88	0.84	1.32	1.66	1.2	0.52	0.37	0.23	0.15	0.06	0.04	0.04	1.83	1.72	12.61	31.56
20090930-b	35.4	99.3264	4324	15	150	75	Alpine meadow	4.67	3.33	3.39	4.65	16.04	0.48	0.12	0.4	0.7	1.71	583909	2.72	1.95	1.98	2.72	9.37	0.28	0.07	0.24	0.41	1	9.72	27.25	8.4	6.65	9.37	1.03	1.35	1.53	1.48	1.52	1.24	0.56	0.56	0.16	0.05	0.07	0.08	0.34	0.41	21.02	44.32
20091006-a	35.4658	99.425	4239	10	115	65	Alpine meadow	6.17	1.52	3.24	2.41	13.34	2.01	0.17	0.36	0.25	2.79	583909	3.6	0.89	1.89	1.41	7.79	1.17	0.1	0.21	0.15	1.63	3.07	9.06	8.97	9.49	4.78	0.98	1.33	1.61	1.78	2.27	0.66	0.47	0.28	0.74	0.07	0.05	0.03	7.62	13.89	14.21	51.22
20091012-a	35.4683	99.4094	4429	15	170	65	Alpine meadow	9.14	9.27	11.71	2.11	32.23	1.44	0.88	1.46	0.53	4.31	583909	5.34	5.41	6.84	1.23	18.82	0.84	0.51	0.85	0.31	2.52	6.34	10.53	8.04	3.96	7.47	1.03	1.11	1.48	1.77	3.41	5.4	2.44	0.18	0.54	0.51	0.3	0.05	13.32	22.65	35.08	34.71
20091011-b	35.4333	99.3717	4066	17	260	70	Alpine meadow	7.14	2.03	0	0	9.16	0.7	0.12	0	0	0.82	583909	4.17	1.18	0	0	5.35	0.41	0.07	0	0	0.48	10.23	16.83			11.15	1.01	1.45			2.37	0.99			0.23	0.06			0.63	29.71	0	0
20091013-a	35.6375	99.5542	3998	6	0	70	Alpine meadow	6.08	4.51	3.88	0	14.47	0.96	0.47	0.29	0	1.72	583909	3.55	2.63	2.26	0	8.45	0.56	0.28	0.17	0	1	6.35	9.58	13.31		8.45	1.03	1.12	1.48		1.97	2.02	0.95		0.31	0.21	0.07		0.27	0.51	21.4	0
20091013-b	35.4128	99.465	3981	1.5	30	60	Alpine meadow	6.84	4.37	5.1	0	16.31	0.45	0.24	0.54	0	1.22	583909	3.99	2.55	2.98	0	9.52	0.26	0.14	0.31	0	0.71	15.32	18.35	9.51		13.41	1.14	1.21	1.69		2	1.81	1.31		0.13	0.1	0.14		0	0.3	34.21	0
110726030	34.3662	95.7005	4594	8	185	65	Alpine meadow	7.52	1.96	0.68	1.19	11.35	0.62	0.21	0.12	0.18	1.14	583909	4.39	1.15	0.4	0.69	6.63	0.36	0.12	0.07	0.11	0.66	12.1	9.29	5.61	6.5	10.05	1.11	1.76	1.88	1.87	2.3	1.02	0.48	0.47	0.19	0.11	0.09	0.07	2	45.1	85	85
110726032	34.4586	95.6044	4613	4	190	75	Alpine meadow	10.03	4.79	7.39	9.59	31.8	0.95	0.47	0.82	1.07	3.31	583909	5.86	2.8	4.32	5.6	18.57	0.55	0.27	0.48	0.63	1.93	10.55	10.27	9.06	8.93	9.62	1.34	1.47	1.55	1.51	2.58	1.75	1.14	1.01	0.24	0.17	0.13	0.11	3.2	7	16.3	10
110804041	34.1016	96.2025	4396	4	190	75	Alpine meadow	10.47	1.12	0	0	11.59	0.87	0.13	0	0	1	583909	6.11	0.65	0	0	6.77	0.51	0.08	0	0	0.59	11.99	8.69			11.47	1.09	1.3			3.77	1.35			0.31	0.16			15	20	0	0
110806046	33.9634	96.5759	4366	12	200	90	Alpine meadow	7.25	1.35	0.8	0	9.39	0.67	0.19	0.11	0	0.97	583909	4.23	0.79	0.47	0	5.49	0.39	0.11	0.07	0	0.57	10.85	7.16	7.01		9.63	1.03	1.37	1.63		2.7	0.68	0.28		0.25	0.09	0.04		13.3	27.8	30	0
110806047	33.9659	96.556	4176	14	230	95	Alpine meadow	11.08	4.98	2.87	0	18.93	0.92	0.49	0.32	0	1.72	583909	6.47	2.91	1.67	0	11.05	0.53	0.29	0.19	0	1.01	12.1	10.15	9.03		10.94	0.79	0.87	1.48		4.68	2.86	0.72		0.39	0.28	0.08		0	0	21	0
110806048	33.9353	96.5512	4098	0	280	90	Alpine meadow	12.06	2.69	0.82	0	15.56	0.92	0.96	0.09	0	1.97	583909	7.04	1.57	0.48	0	9.09	0.54	0.56	0.05	0	1.15	13.08	2.8	9		7.90	0.83	1.26	1.56		4.84	1.55	0.45		0.37	0.55	0.05		0	31	35	0
110806049	33.937	96.565	4196	7	250	80	Alpine meadow	12.5	4.14	3.29	2.01	21.93	1.04	0.46	0.42	0.29	2.22	583909	7.3	2.41	1.92	1.18	12.81	0.61	0.27	0.25	0.17	1.3	12	8.9	7.83	6.87	9.85	0.82	1.19	1.22	1.46	5.24	1.93	0.67	0.27	0.44	0.22	0.09	0.04	3	10	20	27
110809051	33.7752	96.9776	4692	6	195	90	Alpine meadow	8.92	2.51	2.85	0.11	14.39	0.69	0.25	0.3	0.01	1.25	583909	5.21	1.47	1.66	0.06	8.41	0.4	0.15	0.18	0.01	0.73	12.97	10.1	9.44	7.49	11.52	1.19	1.54	1.68	1.79	2.91	1.02	0.52	0.2	0.22	0.1	0.06	0.03	14	20	35	70
110810055	33.7716	97.1571	4440	4	80	90	Alpine meadow	9.73	0.19	0.46	0.93	11.31	0.74	0.04	0.11	0.22	1.12	583909	5.68	0.11	0.27	0.54	6.6	0.43	0.03	0.06	0.13	0.65	13.06	4.2	4.2	4.2	10.15	1.31	1.87	1.87	1.87	3.54	0.25	0.25	0.25	0.27	0.06	0.06	0.06	30	80	80	80
110817056	32.8178	94.3965	4775	7	180	85	Alpine meadow	12.75	4.82	2.03	0.55	20.15	0.79	0.38	0.24	0.07	1.48	583909	7.44	2.82	1.19	0.32	11.77	0.46	0.22	0.14	0.04	0.86	16.16	12.78	8.44	7.53	13.69	0.68	1.22	1.72	1.88	6.25	2.08	0.41	0.1	0.39	0.16	0.05	0.01	0	5	42	70
110817057	32.8191	94.3961	4794	7	15	75	Alpine meadow	9.1	3.86	1.1	0.92	14.98	0.34	0.07	0.1	0.11	0.63	583909	5.31	2.26	0.64	0.54	8.75	0.2	0.04	0.06	0.07	0.37	26.67	56.66	10.63	8.12	23.65	0.97	1.48	1.64	1.78	3.22	1.69	0.32	0.12	0.12	0.03	0.03	0.02	3	23	58.2	58.2
20090923-b	35.4194	99.3711	4096	14	35	90	Alpine meadow	9.41	6.65	21.51	21.21	58.78	0.89	0.52	1.63	1.6	4.63	583909	5.5	3.88	12.56	12.38	34.32	0.52	0.3	0.95	0.93	2.7	10.54	12.89	13.23	13.27	12.71	0.52	1.05	1.06	1.22	6.03	3.16	4.06	3.5	0.57	0.25	0.31	0.26	0	0	0	0.73
110731037	34.1594	95.9719	4733	6	160	90	Alpine meadow	16.17	9.32	16.22	0	41.71	0.98	0.59	1.21	0	2.78	583909	9.44	5.44	9.47	0	24.35	0.57	0.35	0.7	0	1.62	16.55	15.69	13.46		15.03	0.6	0.99	1.13		8.98	4.81	3.1		0.54	0.31	0.23		0	2.1	7.5	0
110804042	34.0295	96.321	4257	0	265	90	Alpine meadow	14.55	0.06	0	0	14.61	0.81	0.01	0	0	0.82	583909	8.49	0.04	0	0	8.53	0.47	0.01	0	0	0.48	17.95	4.72			17.77	0.99	1.98			5.44	0.4			0.3	0.08			10	90	0	0
110805045	33.9656	96.5818	4505	10	150	90	Alpine meadow	11.84	4.46	3.6	0	19.9	0.77	0.34	0.42	0	1.53	583909	6.91	2.6	2.1	0	11.62	0.45	0.2	0.24	0	0.9	15.32	12.99	8.61		12.91	1	1.2	1.58		4.51	2.25	0.62		0.29	0.17	0.07		12.5	17.43	26.71	0
110711001	35.1791	93.9521	4465	0	180	40	Alpine meadow	3.79	1.14	2.05	0.3	7.27	0.32	0.26	0.62	0.12	1.32	583909	2.21	0.66	1.19	0.18	4.25	0.19	0.15	0.36	0.07	0.77	11.92	4.32	3.3	2.55	5.52	1.32	1.49	1.46	1.44	0.96	0.38	0.28	0.21	0.12	0.09	0.08	0.08	0	0	0	0
110712003	35.1743	93.9471	4449	0	90	70	Alpine meadow	5.17	0.93	1.08	1.32	8.5	0.54	0.13	0.13	0.18	0.98	583909	3.02	0.55	0.63	0.77	4.96	0.32	0.07	0.08	0.1	0.57	9.55	7.39	8.11	7.48	8.70	1.37	1.54	1.68	1.84	1.26	0.3	0.14	0.19	0.13	0.04	0.02	0.03	0.3	0.3	10.2	62.31
110714008	35.0799	94.0399	4511	7	15	50	Alpine meadow	5.96	0	0	0	5.96	0.59	0	0	0	0.59	583909	3.48	0	0	0	3.48	0.34	0	0	0	0.34	10.16				10.24	1.22				1.66				0.16				2	90	90	90
110715011	35.0706	94.1804	4422	3	0	50	Alpine meadow	5.43	2.11	2.85	0.55	10.95	0.46	0.17	0.18	0.03	0.84	583909	3.17	1.23	1.67	0.32	6.39	0.27	0.1	0.1	0.02	0.49	11.7	12.66	15.93	15.87	13.04	1.22	1.6	1.75	1.77	1.48	0.66	0.38	0.37	0.13	0.05	0.02	0.02	0	0.2	15	15
110716013	35.0145	94.4296	4383	2	330	30	Alpine meadow	3.97	0.92	0.04	0	4.93	0.35	0.09	0	0	0.45	583909	2.32	0.54	0.02	0	2.88	0.2	0.05	0	0	0.26	11.34	9.99	11.14		11.08	1.42	1.71	1.76		0.95	0.32	0.42		0.08	0.03	0.04		1.7	17.32	90	0
110717015	34.9823	94.5766	4381	0.5	355	30	Alpine meadow	3.33	0.52	1.29	0	5.14	0.29	0.02	0.05	0	0.36	583909	1.95	0.3	0.75	0	3	0.17	0.01	0.03	0	0.21	11.67	23.52	23.52		14.29	1.42	1.56	1.56		0.82	0.6	0.6		0.07	0.03	0.03		5	72.3	72.3	0
110723022	34.6818	95.1872	4655	5	210	70	Alpine meadow	6.7	3.5	3.67	3.12	17	0.48	0.29	0.36	0.26	1.4	583909	3.91	2.05	2.14	1.82	9.92	0.28	0.17	0.21	0.15	0.82	13.84	12.01	10.13	11.96	12.10	0.91	1.25	1.63	1.66	2.45	1.56	0.56	0.47	0.18	0.13	0.06	0.04	0	10	20	20
110723023	34.6823	95.1878	4661	3	210	60	Alpine meadow	9.41	3.67	8.38	1.05	22.51	0.7	0.32	0.72	0.08	1.83	583909	5.5	2.14	4.9	0.61	13.14	0.41	0.19	0.42	0.05	1.07	13.36	11.44	11.63	13.19	12.28	0.86	1.05	1.57	1.74	3.65	1.75	1.12	0.67	0.27	0.15	0.1	0.05	0	0	5	10
110731036	34.1522	95.9508	4829	9.5	165	70	Alpine meadow	6.69	2.25	0	0	8.94	0.62	0.28	0	0	0.9	583909	3.91	1.31	0	0	5.22	0.36	0.16	0	0	0.53	10.74	7.98			9.85	1.14	1.52			2.23	1.03			0.21	0.13			12.25	28.5	0	0
110801039	34.1354	96.0134	4626	0.5	215	70	Alpine meadow	4.02	0.25	0.33	0.2	4.8	0.38	0.03	0.04	0.02	0.47	583909	2.35	0.14	0.19	0.12	2.8	0.22	0.02	0.02	0.01	0.27	10.68	8.47	8.47	8.47	10.37	1.05	1.67	1.76	1.76	1.36	0.3	0.25	0.25	0.13	0.03	0.03	0.03	6.5	75	85	85
110801040	34.0956	96.148	4434	1	150	75	Alpine meadow	7.33	2.26	0.46	0.09	10.14	0.61	0.28	0.07	0.01	0.98	332754	2.44	0.75	0.15	0.03	3.38	0.2	0.09	0.02	0	0.33	11.93	8.1	6.62	6.62	10.24	1.2	1.62	1.87	1.87	2.17	0.87	0.33	0.33	0.18	0.11	0.05	0.05	6.2	20	85	85
110809052	33.7622	96.9882	4684	5	195	20	Alpine meadow	4.22	0.25	0	0	4.46	0.38	0.04	0	0	0.41	332754	1.4	0.08	0	0	1.48	0.13	0.01	0	0	0.14	11.2	6.76			10.57	1.29	1.88			1.51	0.4			0.14	0.06			28	75	0	0
20091012-1	35.4393	99.4355	4104	8	200	75	Alpine meadow	6.87	2.81	4.88	3.3	17.87	0.82	0.37	0.65	0.38	2.22	332754	2.29	0.93	1.63	1.1	5.94	0.27	0.12	0.22	0.12	0.74	8.34	7.69	7.5	8.81	8.03	1.11	1.13	1.42	1.48	2.06	1.24	0.69	0.63	0.25	0.16	0.09	0.07	0	0	1	2
20091012-2	35.4291	99.4391	4017	5	90	60	Alpine meadow	8.95	2.97	7.3	5.82	25.04	1.45	0.28	0.7	1.92	4.34	332754	2.98	0.99	2.43	1.94	8.33	0.48	0.09	0.23	0.64	1.44	6.17	10.67	10.49	3.04	5.78	1.32	1.19	1.21	1.36	2.43	1.25	1.21	1.18	0.39	0.12	0.11	0.39	7	0	0	2
20090922-1	35.4814	99.4903	4334	13	225	50	Alpine meadow	7.51	1.59	4.25	8.08	21.43	0.65	0.19	0.47	0.65	1.96	332754	2.5	0.53	1.41	2.69	7.13	0.22	0.06	0.16	0.22	0.65	11.56	8.38	9.04	12.39	10.97	1.32	1.73	1.78	1.96	2.37	0.71	1.19	1.47	0.21	0.08	0.13	0.12	20	35	60	72
20090921-b	35.3936	99.1714	4311	3	200	50	Alpine meadow	6.27	2.64	0	0	8.91	0.45	0.11	0	0	0.56	332754	2.08	0.88	0	0	2.96	0.15	0.04	0	0	0.19	13.92	23.77			15.58	1.2	1.98			1.74	0.83			0.13	0.04			0	20	0	0
20091002-b	35.4	99.1769	4351	7.5	330	30	Alpine meadow	5.66	3.62	2.62	3.96	15.86	0.71	0.3	0.19	0.21	1.41	332754	1.88	1.21	0.87	1.32	5.28	0.24	0.1	0.06	0.07	0.47	7.99	12.08	14.09	18.46	11.23	1.14	1.12	2.02	2.16	1.91	1.92	0.53	0.6	0.24	0.16	0.04	0.03	13.5	15.9	51	53
20090919-a	35.3461	99.2694	4277	5	255	80	Alpine meadow	8.68	5.77	4.69	2.57	21.71	0.61	0.34	0.39	0.44	1.79	332754	2.89	1.92	1.56	0.86	7.22	0.2	0.11	0.13	0.15	0.59	14.23	16.99	11.87	5.83	12.24	1.2	1.42	1.45	1.67	2.45	2.11	0.78	0.18	0.08	0.12	0.07	0.03	1.5	3.7	16.8	12.5
20090920-a	35.3456	99.2753	4338	12	255	60	Alpine meadow	8.46	8.7	2.9	3.26	23.32	0.59	0.42	0.24	0.37	1.62	332754	2.81	2.9	0.97	1.09	7.76	0.2	0.14	0.08	0.12	0.54	14.4	20.77	11.93	8.86	14.37	1.32	1.44	1.46	1.49	2.2	4.81	0.67	0.37	0.15	0.23	0.06	0.04	3	37.2	40.7	41.1
20090920-b	35.3414	99.2769	4362	11	225	50	Alpine meadow	5.26	3.28	7.15	4.42	20.11	0.68	0.22	0.52	0.41	1.83	332754	1.75	1.09	2.38	1.47	6.69	0.23	0.07	0.17	0.14	0.61	7.7	15.06	13.72	10.89	10.97	1.25	1.63	1.52	1.56	1.45	1.6	1.58	0.8	0.19	0.11	0.12	0.07	3	37.2	40.7	41.1
20091005-a	35.3811	99.2917	4341	10	170	50	Alpine meadow	4.23	2.1	1.19	1.09	8.6	0.45	0.16	0.14	0.19	0.94	332754	1.41	0.7	0.4	0.36	2.86	0.15	0.05	0.05	0.06	0.31	9.39	13.46	8.49	5.65	9.23	1.37	1.56	1.62	1.75	1.21	0.76	0.3	0.16	0.13	0.06	0.03	0.03	14.89	11.46	50.56	60.63
20090928-a	35.4094	99.3506	4136	1.5	270	50	Alpine meadow	3.58	1.1	5.41	6.08	16.16	0.87	0.18	0.7	0.77	2.52	332754	1.19	0.37	1.8	2.02	5.38	0.29	0.06	0.23	0.26	0.84	4.13	5.94	7.77	7.86	6.40	1.21	0.72	0.97	1.68	1.14	0.76	1.12	0.54	0.28	0.13	0.14	0.07	13.21	0.5	0.31	33.17
20090928-b	35.4103	99.3481	4151	10	125	70	Alpine meadow	13	5.49	7.27	7.25	33.01	1.12	0.46	0.72	1.07	3.37	332754	4.32	1.83	2.42	2.41	10.98	0.37	0.15	0.24	0.36	1.12	11.58	11.85	10.12	6.77	9.80	1.13	1.06	1.18	1.48	4.4	2.59	1.24	0.62	0.38	0.22	0.12	0.09	12.47	0	0.32	12.32
20090930-a	35.4028	99.3342	4244	14	145	70	Alpine meadow	5.91	1.88	1.45	1.85	11.09	0.74	0.2	0.23	0.4	1.57	332754	1.97	0.63	0.48	0.61	3.69	0.25	0.07	0.08	0.13	0.52	8.02	9.42	6.33	4.59	7.10	1.16	1.35	1.63	1.72	1.78	0.88	0.34	0.24	0.22	0.09	0.05	0.05	4.85	20.52	47.33	52.14
20091011-a	35.4372	99.3667	4043	4	250	70	Alpine meadow	2.67	4.01	5.47	9.19	21.33	0.26	0.39	0.59	1.2	2.43	332754	0.89	1.33	1.82	3.06	7.1	0.09	0.13	0.2	0.4	0.81	10.39	10.39	9.29	7.64	8.77	1.13	1.14	0.7	1.46	1.21	2.69	1.68	0.8	0.12	0.26	0.18	0.1	34.64	34.64	7.13	21.03
101021078	33.315	84.257	4554	0.5	20	50	Alpine meadow	3.47	1.86	5.96	12.76	24.05	0.3	0.15	0.48	1.02	1.95	332754	1.15	0.62	1.98	4.25	8	0.1	0.05	0.16	0.34	0.65	11.58	12.13	12.54	12.45	12.31	1.39	1.46	1.56	1.58	0.85	0.68	0.83	0.95	0.07	0.06	0.07	0.08	2.1	6.1	8.2	15.4
20090915-1	35.4858	99.4992	4330	2.5	193	96	Alpine meadow	7.57	6.86	9.16	6.55	30.14	0.78	0.58	1.37	0.92	3.66	332754	2.52	2.28	3.05	2.18	10.03	0.26	0.19	0.46	0.31	1.22	9.71	11.75	6.69	7.1	8.22	0.93	1.23	0.97	1.22	3.05	3.28	2.28	1.31	0.31	0.28	0.34	0.18	11.2	15.3	17.12	18.22
20090916-1	35.3628	99.1717	4155	1.5	88	40	Alpine steppe	4.23	0.24	4.35	7.9	16.72	0.55	0.17	0.27	0.67	1.67	332754	1.41	0.08	1.45	2.63	5.56	0.18	0.06	0.09	0.22	0.55	7.68	1.38	15.87	11.77	10.11	1.06	1.48	1.37	1.42	1.6	0.11	0.86	0.68	0.21	0.08	0.05	0.06	17	30	26	18
20090916-2	35.3728	99.1728	4232	4	105	50	Alpine steppe	6.87	2.05	4.06	6.9	19.89	0.52	0.19	0.14	0.23	1.07	332754	2.29	0.68	1.35	2.3	6.62	0.17	0.06	0.04	0.08	0.36	13.24	10.96	30.09	30.09	18.39	1.18	1.64	1.67	1.76	2.06	0.88	0.67	0.62	0.16	0.08	0.02	0.02	6	29	27	26
20090917-1	35.3661	99.1703	4182	1.5	95	40	Alpine steppe	7.27	3.67	4.07	5.47	20.48	0.69	0.44	0.36	0.36	1.86	332754	2.42	1.22	1.35	1.82	6.81	0.23	0.15	0.12	0.12	0.62	10.47	8.28	11.19	15.2	10.98	1.22	1.31	1.22	1.87	2.26	1.71	0.78	0.77	0.22	0.21	0.07	0.05	12	18	14	37
20090930-1	35.2869	99.527	3941	10	245	90	Alpine steppe	4.75	3.38	6.14	6.14	20.4	1.06	0.72	0.45	0.45	2.67	332754	1.58	1.12	2.04	2.04	6.79	0.35	0.24	0.15	0.15	0.89	4.5	4.68	13.79	13.79	7.63	0.85	1.01	1.37	1.39	1.87	1.67	0.9	0.88	0.42	0.36	0.06	0.06	0	0	0	0
20090930-2	35.2998	99.5077	3694	4	240	30	Alpine steppe	2.28	1.52	3.79	3.92	11.51	0.35	0.23	0.58	0.48	1.65	332754	0.76	0.51	1.26	1.3	3.83	0.12	0.08	0.19	0.16	0.55	6.52	6.52	6.52	8.11	6.96	1.29	1.33	1.32	1.46	0.59	0.57	0.57	0.57	0.09	0.09	0.09	0.07	0	0	0	6
20090930-3	35.3161	99.4879	3724	2	0	60	Alpine steppe	6.93	4.36	10.26	4.07	25.63	0.96	0.56	1.19	0.32	3.04	332754	2.31	1.45	3.41	1.36	8.53	0.32	0.19	0.4	0.11	1.01	7.19	7.78	8.59	12.81	8.45	1.28	1.22	1.16	1.4	1.8	1.79	1.77	1.16	0.25	0.23	0.21	0.09	0	0	0	0
20090930-4	35.3604	99.454	3864	3	240	50	Alpine steppe	4.71	3.21	7.15	3.5	18.58	0.5	0.25	0.49	0.16	1.4	332754	1.57	1.07	2.38	1.17	6.18	0.17	0.08	0.16	0.05	0.47	9.37	12.59	14.72	22.59	13.15	1.07	0.99	1.14	1.29	1.47	1.62	1.25	0.91	0.16	0.13	0.09	0.04	0	0	0	0
20090918-a	35.3575	99.1453	4172	3	110	30	Alpine steppe	2.8	0.39	0	0	3.2	0.36	0.09	0	0	0.45	332754	0.93	0.13	0	0	1.06	0.12	0.03	0	0	0.15	7.8	4.49			7.07	1.36	1.48			0.69	0.27			0.09	0.06			0	4	0	0
20091010-b	35.3361	99.2628	4250	0	0	65	Alpine steppe	5.41	2.46	0.62	1.25	9.75	0.48	0.21	0.14	0.28	1.1	332754	1.8	0.82	0.21	0.41	3.24	0.16	0.07	0.05	0.09	0.37	11.32	11.73	4.53	4.53	8.76	1.32	1.33	1.67	1.77	1.42	1.21	0.16	0.15	0.13	0.1	0.04	0.03	4	23.7	53.8	53.8
20090921-a	35.3697	99.2803	4313	13	10	85	Alpine steppe	5.59	2.29	5.28	4.23	17.4	0.6	0.24	0.56	0.48	1.88	332754	1.86	0.76	1.76	1.41	5.79	0.2	0.08	0.19	0.16	0.63	9.29	9.42	9.45	8.85	9.19	1.02	1.8	1.87	1.92	1.94	0.94	1.72	0.8	0.21	0.1	0.18	0.09	5.58	32.2	67.1	72.4
20091005-b	35.4247	99.3822	4001	3	168	65	Alpine steppe	6.95	2.99	4.66	13.46	28.07	0.57	0.24	0.32	0.38	1.51	332754	2.31	1	1.55	4.48	9.34	0.19	0.08	0.11	0.13	0.5	12.14	12.68	14.57	35.77	18.68	1.03	0.94	1.7	1.85	2.26	1.59	0.78	1.18	0.19	0.13	0.05	0.03	0.26	0	30.13	38.15
100814001	35.8355	79.3941	5004	6	50	35	Alpine steppe	0.72	0.41	1.01	2.03	4.16	0.09	0.05	0.13	0.27	0.54	332754	0.24	0.13	0.34	0.67	1.39	0.03	0.02	0.04	0.09	0.18	7.89	7.6	7.6	7.6	7.72	1.49	1.78	1.78	1.87	0.37	0.34	0.34	0.33	0.05	0.05	0.05	0.04	57	66.89	66.89	66.9
100823022	35.7596	79.3787	4855	1	140	30	Alpine steppe	1.75	1.11	2.32	2.65	7.83	0.12	0.1	0.19	0.2	0.61	332754	0.58	0.37	0.77	0.88	2.61	0.04	0.03	0.06	0.07	0.2	14.33	11.39	12.5	13.25	13.05	1.45	1.59	1.65	1.69	0.42	0.35	0.31	0.19	0.03	0.03	0.02	0.01	3.5	0	10	17.5
100918056	34.7416	80.7134	5176	0	0	30	Alpine steppe	0.79	0.33	0.81	1.63	3.55	0.08	0.03	0.08	0.15	0.34	332754	0.26	0.11	0.27	0.54	1.18	0.03	0.01	0.03	0.05	0.11	9.91	10.55	10.55	10.55	10.73	1.71	1.72	1.72	1.72	0.27	0.17	0.17	0.17	0.03	0.02	0.02	0.02	44.2	45.4	45.4	45.4
100920057	34.7357	80.7083	5198	3	20	50	Alpine steppe	1.56	0.66	0.69	3.19	6.1	0.17	0.08	0.09	0.37	0.72	332754	0.52	0.22	0.23	1.06	2.03	0.06	0.03	0.03	0.12	0.24	8.93	8.54	7.36	8.5	8.46	1.59	1.99	2.16	2.02	0.49	0.32	0.19	0.29	0.05	0.04	0.03	0.03	33.6	48.1	65.8	45.5
100925060	34.8405	81.3955	5022	2	270	30	Alpine steppe	0.95	0.63	1.59	1.27	4.44	0.1	0.07	0.17	0.14	0.48	332754	0.32	0.21	0.53	0.42	1.48	0.03	0.02	0.06	0.05	0.16	9.43	9.43	9.35	9.07	9.25	1.58	1.58	1.58	2.14	0.22	0.22	0.22	0.08	0.02	0.02	0.02	0.01	8	8	8	28.3
100925061	34.8079	81.335	5010	1	35	30	Alpine steppe	1.58	1.06	0.86	1.61	5.11	0.16	0.11	0.08	0.1	0.45	332754	0.53	0.35	0.29	0.54	1.7	0.05	0.04	0.03	0.03	0.15	9.83	9.84	10.75	16.1	11.33	1.6	1.6	1.67	2.18	0.42	0.42	0.17	0.28	0.04	0.04	0.02	0.02	21.7	21.7	39.4	73.4
100928063	34.544	80.42	5176	4	200	30	Alpine steppe	1.16	0.78	0.99	1.96	4.89	0.15	0.1	0.16	0.3	0.71	332754	0.39	0.26	0.33	0.65	1.63	0.05	0.03	0.05	0.1	0.24	7.73	7.74	6.19	6.53	6.79	1.73	1.73	1.99	1.99	0.27	0.27	0.13	0.13	0.03	0.03	0.02	0.02	16.6	16.6	24.8	24.8
100929066	34.5659	80.3917	5041	3	10	40	Alpine steppe	1.08	0.5	2.9	2.01	6.48	0.11	0.05	0.36	0.23	0.76	332754	0.36	0.17	0.97	0.67	2.16	0.04	0.02	0.12	0.08	0.25	9.71	9.1	8.03	8.73	8.64	1.72	1.92	1.67	1.97	0.35	0.37	0.4	0.19	0.04	0.04	0.05	0.02	39.93	65.2	12.2	46.8
100930067	34.6428	80.3913	5044	2	180	30	Alpine steppe	0.74	0.49	0.8	0.31	2.33	0.09	0.06	0.1	0.04	0.28	332754	0.24	0.16	0.27	0.1	0.78	0.03	0.02	0.03	0.01	0.09	8.66	8.66	8.33	7.85	8.67	1.7	1.7	1.83	1.99	0.26	0.26	0.21	0.14	0.03	0.03	0.02	0.02	44.3	44.3	57.7	63.4
101014069	32.9107	84.061	4856	7	30	30	Alpine steppe	2.83	0.48	1.51	1.59	6.42	0.4	0.19	0.41	0.4	1.4	332754	0.94	0.16	0.5	0.53	2.14	0.13	0.06	0.14	0.13	0.46	7.11	2.57	3.67	3.99	4.65	1.38	1.66	1.98	2.02	0.76	0.19	0.27	0.17	0.11	0.07	0.07	0.04	10.2	23.1	43.9	52.5
101015070	33.0678	84.151	4743	5	0	70	Alpine steppe	1.39	0.94	1.88	2.41	6.62	0.16	0.1	0.17	0.12	0.56	332754	0.46	0.31	0.62	0.8	2.2	0.05	0.03	0.06	0.04	0.19	8.55	8.98	10.87	19.37	11.58	1.47	1.52	1.79	1.87	0.33	0.32	0.25	0.26	0.04	0.04	0.02	0.01	4.4	3.7	17.2	49.8
101015071	33.065	84.1508	4760	0.5	320	30	Alpine steppe	1.83	1.08	1.22	1.14	5.27	0.18	0.12	0.13	0.15	0.58	332754	0.61	0.36	0.41	0.38	1.75	0.06	0.04	0.04	0.05	0.19	9.95	9.24	9.11	7.6	9.21	1.42	1.35	1.5	1.2	0.44	0.4	0.17	0.12	0.04	0.04	0.02	0.02	1.5	0	4	18.9
101017072	33.0519	84.1556	4738	3	180	40	Alpine steppe	1.67	0.66	1.66	2.2	6.19	0.19	0.06	0.16	0.15	0.56	332754	0.55	0.22	0.55	0.73	2.06	0.06	0.02	0.05	0.05	0.19	8.91	10.32	10.38	14.67	10.84	1.56	1.7	1.7	1.95	0.38	0.21	0.21	0.13	0.04	0.02	0.02	0.01	7.3	7.4	7.4	16.3
101019073	33.8013	85.1275	4992	1	180	30	Alpine steppe	1.52	0.25	0.62	1.23	3.62	0.14	0.02	0.04	0.1	0.3	332754	0.51	0.08	0.21	0.41	1.2	0.05	0.01	0.01	0.03	0.1	10.9	15.39	15.5	12.3	12.00	1.44	1.73	1.73	1.94	0.45	0.16	0.16	0.14	0.04	0.01	0.01	0.01	21.2	55.8	55.8	53.7
101020076	33.6991	84.7326	4838	1	50	30	Alpine steppe	2.38	0.46	0.75	1.17	4.77	0.24	0.05	0.1	0.15	0.54	332754	0.79	0.15	0.25	0.39	1.59	0.08	0.02	0.03	0.05	0.18	10.09	9.17	7.2	7.78	8.83	1.49	1.68	1.92	2.01	0.59	0.14	0.08	0.09	0.06	0.02	0.01	0.01	9.2	5.3	1.1	31.8
101024082	33.043	84.1828	4782	1.5	340	30	Alpine steppe	1.27	0.84	1.14	0.06	3.31	0.14	0.09	0.13	0.01	0.37	332754	0.42	0.28	0.38	0.02	1.1	0.05	0.03	0.04	0	0.12	8.78	9.16	8.96	5.57	9.17	1.59	1.7	1.78	1.82	0.41	0.4	0.21	0.01	0.05	0.04	0.02	0	35.4	38.7	39.3	39.5
101030084	33.178	85.3059	5119	3	205	50	Alpine steppe	1.55	0.61	1.32	2.04	5.53	0.15	0.05	0.12	0.19	0.51	332754	0.52	0.2	0.44	0.68	1.84	0.05	0.02	0.04	0.06	0.17	10.61	11.19	10.98	10.55	10.82	1.89	2.06	2.03	2.07	0.49	0.2	0.17	0.11	0.05	0.02	0.02	0.01	44.3	24	22.1	10.4
101103086	33.9404	86.3088	4961	0	110	30	Alpine steppe	1.08	0.35	1.57	2.5	5.49	0.11	0.03	0.15	0.29	0.57	332754	0.36	0.12	0.52	0.83	1.83	0.04	0.01	0.05	0.1	0.19	9.98	12.47	10.49	8.65	9.63	1.73	1.97	2.01	2.12	0.31	0.13	0.2	0.15	0.03	0.01	0.02	0.02	33.2	30.1	20.5	19.8
101104087	33.3877	85.6295	5098	0	190	30	Alpine steppe	3.09	0.54	1.35	4.99	9.97	0.3	0.04	0.1	0.44	0.88	332754	1.03	0.18	0.45	1.66	3.32	0.1	0.01	0.03	0.15	0.29	10.16	13.67	13.5	11.34	11.45	1.65	1.83	1.83	1.83	0.69	0.16	0.16	0.3	0.07	0.01	0.01	0.03	9.5	9.7	9.7	9.7
110712002	35.1751	93.9539	4419	0.5	120	50	Alpine steppe	2.91	0.03	0.17	0	3.12	0.39	0.01	0.03	0	0.43	332754	0.97	0.01	0.06	0	1.04	0.13	0	0.01	0	0.14	7.45	5.48	5.48		7.43	1.45	1.69	1.73		0.67	0.03	0.28		0.13	0.01	0.05		0	65.2	65.2	0
110713004	35.4328	93.9074	4517	0	90	20	Alpine steppe	1.49	0.65	0.49	0	2.63	0.22	0.09	0.07	0	0.38	332754	0.49	0.22	0.16	0	0.87	0.07	0.03	0.02	0	0.13	6.87	6.91	6.86		6.69	1.62	1.78	1.77		0.38	0.2	0.17		0.08	0.03	0.02		20.1	7.8	45.8	0
110713005	35.349	93.8983	4498	0	90	10	Alpine steppe	1.47	0.39	0.71	1.1	3.67	0.17	0.05	0.08	0.13	0.43	332754	0.49	0.13	0.24	0.37	1.22	0.06	0.02	0.03	0.04	0.14	8.6	8.43	9.48	8.18	8.71	1.52	1.7	1.87	1.87	0.39	0.16	0.11	0.12	0.04	0.02	0.01	0.01	16.67	30.3	31.32	45.3
110713006	35.2972	93.8922	4468	0	90	10	Alpine steppe	0.71	0.5	0.8	1.33	3.35	0.04	0.05	0.1	0.17	0.36	332754	0.24	0.17	0.27	0.44	1.11	0.01	0.02	0.03	0.06	0.12	18.69	9.23	7.85	7.92	9.25	1.42	1.71	1.86	0.97	0.21	0.18	0.12	0.17	0.01	0.02	0.02	0.02	19.2	20	30	21.2
110713007	35.2368	93.9103	4449	0.5	120	15	Alpine steppe	1.21	0.52	1.62	4.55	7.89	0.19	0.1	0.15	0.11	0.55	332754	0.4	0.17	0.54	1.51	2.63	0.06	0.03	0.05	0.04	0.18	6.4	5.21	10.74	40.86	14.61	1.56	1.58	1.62	1.74	0.27	0.21	0.29	0.31	0.04	0.04	0.03	0.01	5.2	22.7	30.4	6.12
110716014	35.0061	94.5122	4389	4	15	50	Alpine steppe	3.39	1.65	1.92	0.51	7.48	0.25	0.14	0.18	0.04	0.61	332754	1.13	0.55	0.64	0.17	2.49	0.08	0.05	0.06	0.01	0.2	13.4	11.95	10.7	13.45	12.45	1.32	1.72	1.83	1.88	0.99	0.57	0.49	0.91	0.07	0.05	0.05	0.07	13.5	16.3	57.2	95
110722019	34.8234	94.9937	4295	3	270	70	Alpine steppe	4.65	2.42	2.85	3.04	12.96	0.4	0.22	0.25	0.15	1.02	332754	1.55	0.8	0.95	1.01	4.31	0.13	0.07	0.08	0.05	0.34	11.74	11.07	11.47	19.94	12.68	1.35	1.33	1.45	1.63	1.15	0.91	0.39	0.2	0.1	0.08	0.03	0.01	0	0	0	5
110722020	34.762	95.0587	4350	0	250	60	Alpine steppe	2.93	2.49	3.57	0.77	9.76	0.25	0.26	0.34	0.07	0.92	332754	0.98	0.83	1.19	0.26	3.25	0.08	0.09	0.11	0.02	0.3	11.7	9.67	10.64	10.67	10.83	1.4	1.43	1.53	1.58	0.82	1.09	0.51	1.63	0.07	0.11	0.05	0.15	15	20	8	90
110724026	34.6447	95.2428	4484	2	210	60	Alpine steppe	2.7	1.33	0.15	0.2	4.38	0.27	0.14	0	0.02	0.43	332754	0.9	0.44	0.05	0.07	1.46	0.09	0.05	0	0.01	0.14	10.02	9.71	91	9.13	10.43	1.22	1.48	1.53	1.55	1.11	0.9	0.03	0.3	0.11	0.09	0	0.03	33.3	50	22.5	71.3
110725028	34.6111	95.3236	4309	1	150	70	Alpine steppe	2.87	1.9	2.39	1.06	8.23	0.26	0.21	0.3	0.19	0.95	332754	0.96	0.63	0.79	0.35	2.74	0.09	0.07	0.1	0.06	0.31	11.16	9.17	8.08	5.72	8.84	1.38	1.45	1.45	1.75	0.69	0.66	0.42	0.2	0.06	0.07	0.05	0.04	0	0	22.4	70
110725029	34.5748	95.3369	4253	3	70	70	Alpine steppe	3.45	3.11	3.34	3.28	13.18	0.38	0.42	0.58	0.61	1.98	332754	1.15	1.03	1.11	1.09	4.38	0.13	0.14	0.19	0.2	0.66	9.12	7.48	5.78	5.41	6.64	1.34	1.32	1.42	1.48	0.93	1.3	0.54	0.32	0.1	0.17	0.09	0.06	8.15	9.8	13.2	0.5
110726031	34.3878	95.6117	4365	2	230	70	Alpine steppe	4.52	0.82	1.75	0.3	7.39	0.42	0.09	0.19	0.04	0.75	332754	1.5	0.27	0.58	0.1	2.46	0.14	0.03	0.06	0.01	0.25	10.75	9.26	9.07	6.81	9.84	1.32	1.43	1.48	1.78	1.16	0.3	0.27	0.19	0.11	0.03	0.03	0.03	1.7	3	12.2	70
110727035	34.5375	95.3803	4224	5	320	80	Alpine steppe	7.36	0.29	0.73	0.29	8.68	0.64	0.03	0.08	0.03	0.78	332754	2.45	0.1	0.24	0.1	2.89	0.21	0.01	0.03	0.01	0.26	11.5	9.66	9.66	9.66	11.12	1.23	1.78	1.78	1.78	2.02	0.3	0.3	0.3	0.18	0.03	0.03	0.03	1.25	72.5	72.5	72.5
110714010	35.0709	94.1644	4449	5	25	15	Alpine steppe	1.85	0.64	1.6	0	4.09	0.16	0.05	0.12	0	0.33	332754	0.62	0.21	0.53	0	1.36	0.05	0.02	0.04	0	0.11	11.44	13.17	13.17		12.36	0.82	1.73	1.76		1.13	0.46	0.46		0.1	0.04	0.03		33.33	60	60	0
110715012	35.0312	94.3542	4395	4	350	30	Alpine steppe	4.84	2.09	1.26	0.87	9.06	0.38	0.16	0.06	0.05	0.65	332754	1.61	0.69	0.42	0.29	3.01	0.13	0.05	0.02	0.02	0.22	12.72	12.85	20.82	18.31	13.68	1.39	1.47	1.73	1.77	1.17	0.87	0.73	0.41	0.09	0.07	0.04	0.02	0.7	18.2	80	80
110722021	34.734	95.123	4488	5	190	10	Alpine steppe	3.69	1.44	1.53	2.14	8.79	0.34	0.17	0.28	0.4	1.19	332754	1.23	0.48	0.51	0.71	2.92	0.11	0.06	0.09	0.13	0.4	10.71	8.43	5.4	5.4	7.30	1.3	1.67	1.74	1.74	1.11	0.57	0.29	0.29	0.1	0.07	0.05	0.05	15	25	40	40
110723024	34.6796	95.1864	4657	4	20	15	Alpine steppe	4.26	1.39	0.87	1.31	7.84	0.51	0.23	0.14	0.22	1.1	332754	1.42	0.46	0.29	0.44	2.61	0.17	0.08	0.05	0.07	0.37	8.42	5.98	6.05	6.05	7.05	1.4	1.55	1.68	1.72	1.84	2.25	0.52	0.51	0.22	0.38	0.09	0.08	45	80	80	80
110724025	34.6051	95.242	4484	2	210	15	Alpine steppe	2.89	1.54	2.71	1.31	8.45	0.25	0.14	0.25	0.14	0.79	332754	0.96	0.51	0.9	0.44	2.81	0.08	0.05	0.08	0.05	0.26	11.43	10.73	10.66	9.25	10.81	1.52	1.57	1.53	1.82	0.86	0.7	0.42	0.23	0.08	0.07	0.04	0.02	26.6	30	15	65
110727034	34.5475	95.5163	4263	1	0	50	Alpine steppe	2.83	1.95	3.37	6.59	14.74	0.27	0.18	0.33	0.66	1.43	332754	0.94	0.65	1.12	2.19	4.91	0.09	0.06	0.11	0.22	0.48	10.57	11.02	10.26	9.96	10.23	1.42	1.39	1.36	1.65	0.66	0.7	0.5	0.6	0.06	0.06	0.05	0.06	0	0	0	17.5
20090918-b	35.3572	99.1547	4166	1	130	35	Alpine steppe	3.66	1.1	0.17	0.94	5.88	0.48	0.06	0.11	0.36	1.01	332754	1.22	0.37	0.06	0.31	1.95	0.16	0.02	0.04	0.12	0.33	7.61	19.27	1.55	2.65	5.91	1.45	1.98	1.78	1.89	1.03	0.51	0.07	0.08	0.14	0.03	0.07	0.03	18.5	46	32.5	39
20090922-a	35.3775	99.2781	4326	14	180	70	Alpine steppe	7.64	1.82	3.12	6.24	18.82	0.6	0.33	0.86	1.71	3.49	332754	2.54	0.61	1.04	2.08	6.26	0.2	0.11	0.28	0.57	1.16	12.84	5.5	3.65	3.65	5.40	1.18	1.57	1.97	2.05	2.47	0.79	0.92	0.89	0.19	0.14	0.25	0.25	12.7	26.4	65.7	66
20090922-b	35.4392	99.2794	4306	4	295	70	Alpine steppe	5.74	3.24	3.42	4.31	16.71	0.54	0.24	0.14	0.19	1.11	332754	1.91	1.08	1.14	1.43	5.56	0.18	0.08	0.05	0.06	0.37	10.62	13.46	24.67	22.98	15.03	1.31	1.56	1.98	2.03	1.69	1.41	1.39	0.86	0.16	0.1	0.06	0.04	13.4	26.4	75.2	75.3
20091014-2	35.5186	99.3285	4262	2	120	20	Alpine steppe	5.2	3.47	6.25	2.78	17.7	0.47	0.31	0.5	0.19	1.47	332754	1.73	1.15	2.08	0.93	5.89	0.16	0.1	0.17	0.06	0.49	11.1	11.1	12.45	14.67	12.02	1.52	1.53	1.86	2.02	1.21	1.2	0.93	0.8	0.11	0.11	0.07	0.05	5.7	5.7	27	43
20091014-a	35.5389	99.3367	4278	3.5	30	50	Alpine steppe	6.24	3.41	5.49	5.89	21.03	0.59	0.31	0.5	0.62	2.02	332754	2.08	1.14	1.83	1.96	7	0.2	0.1	0.17	0.21	0.67	10.62	10.88	11	9.5	10.45	1.41	1.61	1.76	1.87	1.55	1.07	0.73	0.54	0.15	0.1	0.07	0.06	4.88	0.6	14.63	16.26
100824025	35.7777	79.4041	4883	1	135	25	Alpine desert	1.31	0.81	1.99	4.01	8.12	0.1	0.06	0.13	0.26	0.55	234828	0.31	0.19	0.47	0.94	1.91	0.02	0.01	0.03	0.06	0.13	12.86	14.64	15.31	15.42	14.69	1.46	1.69	1.69	1.69	0.31	0.32	0.31	0.31	0.02	0.02	0.02	0.02	4.1	23.5	24.1	24.1
100825027	35.7716	79.3968	4844	0.5	180	20	Alpine desert	1.02	0.72	1.8	3.61	7.15	0.07	0.05	0.12	0.22	0.45	234828	0.24	0.17	0.42	0.85	1.68	0.02	0.01	0.03	0.05	0.11	14.75	15.95	15	16.41	15.27	1.75	1.85	1.85	1.85	0.23	0.25	0.25	0.25	0.02	0.02	0.02	0.02	17.1	22.9	22.9	22.9
100909051	35.8998	78.8703	4732	7.5	180	5	Alpine desert	0.8	0.65	1.2	1.73	4.38	0.07	0.06	0.14	0.22	0.5	234828	0.19	0.15	0.28	0.41	1.03	0.02	0.02	0.03	0.05	0.12	10.97	10.04	8.57	7.86	8.58	1.56	1.68	1.61	1.69	0.19	0.21	0.17	0.13	0.02	0.02	0.02	0.02	11.5	7.9	11.3	22.4
100910053	35.9015	78.8746	4771	26.6	330	10	Alpine desert	0.55	0.39	1.07	2.07	4.08	0.05	0.04	0.1	0.26	0.45	234828	0.13	0.09	0.25	0.49	0.96	0.01	0.01	0.02	0.06	0.11	10.31	11.08	10.7	7.96	8.73	1.37	1.49	1.68	1.7	0.15	0.16	0.15	0.15	0.01	0.01	0.01	0.02	12.4	15.6	12.9	16.1
100924059	34.8431	81.373	5003	0	0	2	Alpine desert	1.1	0.22	0.54	1.09	2.95	0.11	0.02	0.05	0.1	0.27	234828	0.26	0.05	0.13	0.26	0.69	0.03	0	0.01	0.02	0.06	9.79	11.39	11.39	11.39	11.50	1.78	1.99	1.99	1.99	0.33	0.14	0.14	0.14	0.03	0.01	0.01	0.01	37.3	60.1	60.1	60.1
100926062	34.8351	81.3771	5005	0.5	345	5	Alpine desert	0.32	0.22	2.23	4.88	7.65	0.03	0.02	0.29	0.64	0.98	234828	0.08	0.05	0.52	1.15	1.8	0.01	0.01	0.07	0.15	0.23	9.95	9.95	7.69	7.63	7.83	1.93	1.93	1.56	1.56	0.13	0.13	0.33	0.31	0.01	0.01	0.04	0.04	56.6	56.6	12.2	0
100928064	34.5883	80.3252	5065	0.5	75	25	Alpine desert	1.66	0.99	2.2	4.56	9.4	0.14	0.1	0.26	0.58	1.08	234828	0.39	0.23	0.52	1.07	2.21	0.03	0.02	0.06	0.14	0.25	11.63	10.06	8.6	7.86	8.84	1.48	1.46	1.45	1.49	0.43	0.41	0.39	0.38	0.04	0.04	0.05	0.05	13.6	18.2	22.8	19.6
100929065	34.5698	80.3934	5013	2	10	0	Alpine desert	0.88	0.41	0.2	0	1.49	0.06	0.04	0.02	0	0.13	234828	0.21	0.1	0.05	0	0.35	0.02	0.01	0.01	0	0.03	13.6	9.25	9.25		11.67	0.11	0.82	0.82	0	3.04	0.46	0.46	0	0.22	0.05	0.05	0	10.3	46	46	0
101014068	32.936	84.0241	4869	6	20	20	Alpine desert	2.78	1.54	3.7	1.85	9.86	0.29	0.19	0.46	0.28	1.22	234828	0.65	0.36	0.87	0.43	2.32	0.07	0.04	0.11	0.07	0.29	9.65	8.13	8.04	6.58	8.00	1.59	1.64	1.68	1.99	0.88	0.65	0.6	0.23	0.09	0.08	0.08	0.03	33.9	27.9	27.2	58.7
101020075	33.7251	84.8094	4842	1	180	10	Alpine desert	0.87	0.39	0.61	1	2.87	0.08	0.04	0.04	0.06	0.22	234828	0.2	0.09	0.14	0.23	0.67	0.02	0.01	0.01	0.01	0.05	10.44	10.34	15.25	16.67	13.40	1.77	1.72	1.83	1.81	0.18	0.16	0.1	0.06	0.02	0.02	0.01	0	10.6	28.4	31.1	10.1
101021077	33.3151	84.2591	4564	0.5	345	15	Alpine desert	5.7	3.18	6.64	6.45	21.97	0.46	0.25	0.52	0.73	1.95	234828	1.34	0.75	1.56	1.52	5.16	0.11	0.06	0.12	0.17	0.46	12.26	12.97	12.84	8.9	11.22	1.42	1.5	1.82	2	1.34	1.06	0.76	0.46	0.11	0.08	0.06	0.05	0	0	3.3	30.1
101022080	33.3233	84.2688	4530	0	290	25	Alpine desert	1.75	1.51	2.49	3.04	8.79	0.16	0.12	0.23	0.37	0.89	234828	0.41	0.35	0.58	0.71	2.06	0.04	0.03	0.05	0.09	0.21	11.02	12.1	10.65	8.22	9.81	1.22	1.3	1.58	1.7	0.48	0.58	0.32	0.18	0.04	0.05	0.03	0.02	0	0	0	2
101024081	33.023	84.1991	4899	2.5	300	15	Alpine desert	1.23	4.43	11.08	17.73	34.47	0.12	0.44	1.1	1.77	3.43	234828	0.29	1.04	2.6	4.16	8.09	0.03	0.1	0.26	0.41	0.81	10.21	10.04	10.04	10.04	9.99	1.31	1.98	1.98	1.98	0.63	1.91	1.91	1.53	0.06	0.19	0.19	0.15	50.2	41.5	41.5	41.5
101029083	33.157	85.2926	4996	2	140	15	Alpine desert	1.61	0.54	1.36	0.54	4.06	0.18	0.06	0.16	0.06	0.47	234828	0.38	0.13	0.32	0.13	0.95	0.04	0.01	0.04	0.01	0.11	8.86	8.59	8.59	8.59	8.64	1.64	1.81	1.81	1.81	0.45	0.19	0.19	0.04	0.05	0.02	0.02	0	28	21.6	21.6	21.6
101101085	33.2117	85.3511	5206	5	210	15	Alpine desert	2.05	0.67	1	1.11	4.83	0.23	0.1	0.17	0.21	0.71	234828	0.48	0.16	0.23	0.26	1.13	0.05	0.02	0.04	0.05	0.17	8.9	6.65	5.91	5.25	6.65	1.51	1.68	1.85	1.87	0.63	0.28	0.13	0.1	0.07	0.04	0.02	0.02	28.1	28.1	18.8	40.4
100831037	35.8139	79.413	4926	2.5	270	50	Alpine desert	1.58	1.06	2.14	3.68	8.46	0.14	0.09	0.21	0.35	0.79	234828	0.37	0.25	0.5	0.86	1.99	0.03	0.02	0.05	0.08	0.19	11.55	11.55	10.16	10.51	10.47	1.47	1.47	1.72	1.89	0.36	0.36	0.27	0.24	0.03	0.03	0.03	0.02	0	0	8.8	17.6
100814002	35.8394	79.3994	4939	4	35	0	Barren land	0.76	0.51	1.26	2.21	4.74	0.08	0.05	0.13	0.22	0.48	282657	0.21	0.14	0.36	0.62	1.34	0.02	0.01	0.04	0.06	0.14	9.6	9.6	9.6	10.17	9.57	1.53	1.53	1.53	1.55	0.25	0.26	0.26	0.29	0.03	0.03	0.03	0.03	34	36	36	50
100815003	35.8416	79.4034	4901	4	40	0	Barren land	0.73	0.46	1.16	2.31	4.66	0.06	0.04	0.1	0.2	0.4	282657	0.21	0.13	0.33	0.65	1.32	0.02	0.01	0.03	0.06	0.11	12.12	11.43	11.43	11.43	12.00	1.55	1.77	1.79	1.79	0.3	0.29	0.29	0.29	0.02	0.03	0.03	0.03	47.5	55	55	55
100815004	35.841	79.4108	4886	4	230	0	Barren land	0.9	0.56	1.4	1.65	4.51	0.08	0.06	0.14	0.13	0.41	282657	0.25	0.16	0.4	0.47	1.28	0.02	0.02	0.04	0.04	0.12	11.53	9.95	9.79	12.77	10.67	1.35	1.43	1.43	1.72	0.22	0.21	0.21	0.15	0.02	0.02	0.02	0.01	1	7.2	7.1	9.1
100815005	35.8417	79.4098	4884	4	230	0	Barren land	0.79	0.53	1.3	2.25	4.87	0.06	0.04	0.11	0.15	0.36	282657	0.22	0.15	0.37	0.64	1.38	0.02	0.01	0.03	0.04	0.1	13.11	14.3	12.16	14.68	13.80	1.56	1.48	1.71	1.69	0.18	0.19	0.15	0.16	0.01	0.01	0.01	0.01	5.5	5.1	1.4	18.02
100816006	35.6928	79.4792	5112	1	50	0	Barren land	0.89	0.59	1.57	3.17	6.23	0.11	0.07	0.17	0.33	0.69	282657	0.25	0.17	0.44	0.9	1.76	0.03	0.02	0.05	0.09	0.19	7.98	7.98	9.26	9.62	9.26	1.38	1.38	1.55	1.66	0.25	0.25	0.24	0.24	0.03	0.03	0.03	0.02	14.8	14.8	17.4	19.9
100816007	35.6955	79.4832	5101	1	230	0	Barren land	1.03	0.31	0.82	2.6	4.75	0.1	0.03	0.09	0.31	0.54	282657	0.29	0.09	0.23	0.73	1.34	0.03	0.01	0.03	0.09	0.15	10.16	9.19	9.03	8.28	8.93	1.63	1.68	1.68	1.89	0.27	0.12	0.13	0.19	0.03	0.01	0.01	0.02	22.6	22.7	22.7	27.7
100816008	35.6975	79.4885	5157	2	230	0	Barren land	0.75	0.5	1.16	2.04	4.44	0.08	0.05	0.1	0.14	0.37	282657	0.21	0.14	0.33	0.58	1.26	0.02	0.01	0.03	0.04	0.1	9.83	9.83	11.11	14.57	12.60	1.42	1.42	1.49	1.56	0.25	0.25	0.19	0.16	0.03	0.03	0.02	0.01	29.6	29.6	19.8	20.2
100817009	35.7259	79.453	4939	3	0	0	Barren land	0.64	0.47	1.18	2.36	4.65	0.07	0.04	0.11	0.22	0.45	282657	0.18	0.13	0.33	0.67	1.32	0.02	0.01	0.03	0.06	0.13	8.79	10.57	10.57	10.57	10.15	1.39	1.58	1.58	1.58	0.17	0.17	0.15	0.15	0.02	0.02	0.01	0.01	10.3	9.8	2.1	2.1
100817010	35.7223	79.455	4959	2	80	0	Barren land	0.44	0.29	0.72	1.44	2.89	0.04	0.03	0.08	0.15	0.3	282657	0.12	0.08	0.2	0.41	0.82	0.01	0.01	0.02	0.04	0.08	10.52	9.57	9.57	9.57	10.25	1.44	1.8	1.8	1.8	0.13	0.14	0.14	0.14	0.01	0.01	0.01	0.01	19.6	43.3	43.3	43.3
100817011	35.7245	79.4577	4959	1	270	0	Barren land	0.43	0.26	0.89	1.89	3.46	0.04	0.02	0.08	0.15	0.3	282657	0.12	0.07	0.25	0.53	0.98	0.01	0.01	0.02	0.04	0.08	11.18	11.71	10.55	12.42	12.25	1.42	1.35	1.56	1.65	0.15	0.16	0.14	0.15	0.01	0.01	0.01	0.01	33.2	39.2	18.7	25.2
100818012	35.7981	79.4131	4931	1	0	0	Barren land	0.67	0.48	1.12	1.94	4.21	0.05	0.03	0.07	0.15	0.3	282657	0.19	0.13	0.32	0.55	1.19	0.01	0.01	0.02	0.04	0.09	14.54	16.36	15.16	12.53	13.22	1.55	1.6	1.58	1.49	0.15	0.15	0.16	0.15	0.01	0.01	0.01	0.01	3.4	3.4	8.9	11.9
100818013	35.7936	79.4136	4909	2.5	180	0	Barren land	0.41	0.37	0.89	2.08	3.75	0.03	0.03	0.06	0.18	0.3	282657	0.12	0.1	0.25	0.59	1.06	0.01	0.01	0.02	0.05	0.08	12.79	14.38	15.01	11.44	13.25	1.29	1.63	1.7	1.91	0.12	0.12	0.13	0.15	0.01	0.01	0.01	0.01	8	7.5	22.4	28.8
100818014	35.7964	79.4188	4988	4	270	0	Barren land	0.67	0.53	1.55	1.61	4.37	0.04	0.04	0.13	0.15	0.36	282657	0.19	0.15	0.44	0.46	1.23	0.01	0.01	0.04	0.04	0.1	15.53	13.15	11.84	10.73	12.30	1.33	1.49	1.61	1.63	0.18	0.21	0.26	0.16	0.01	0.02	0.02	0.01	3.7	14.5	26	38
100819015	35.3431	79.5244	4839	0	135	0	Barren land	1.5	1.34	1.53	2.24	6.61	0.2	0.14	0.15	0.27	0.76	282657	0.42	0.38	0.43	0.63	1.87	0.06	0.04	0.04	0.08	0.21	7.62	9.44	10.52	8.16	8.90	1.16	1.37	1.33	1.43	0.43	0.52	0.24	0.16	0.06	0.06	0.02	0.02	0.3	6	3.1	0
100819016	35.3428	79.5248	4846	0	135	0	Barren land	1.52	1.07	3.57	6.8	12.96	0.19	0.12	0.32	0.6	1.22	282657	0.43	0.3	1.01	1.92	3.66	0.05	0.03	0.09	0.17	0.35	8.05	8.84	11.25	11.42	10.46	1.31	1.39	1.39	1.42	0.39	0.41	0.51	0.48	0.05	0.05	0.05	0.04	0	5.1	0	0
100819017	35.3404	79.5263	4861	1	135	0	Barren land	1.35	1.07	2.67	5.12	10.2	0.13	0.1	0.26	0.5	0.99	282657	0.38	0.3	0.75	1.45	2.88	0.04	0.03	0.07	0.14	0.28	10.06	10.36	10.36	10.24	10.29	1.49	1.7	1.7	1.79	0.32	0.33	0.33	0.29	0.03	0.03	0.03	0.03	7.25	4.5	4.5	0.3
100820018	35.3388	79.5278	4850	1	135	0	Barren land	0.8	0.53	1.33	2.66	5.32	0.09	0.07	0.18	0.36	0.7	282657	0.23	0.15	0.38	0.75	1.5	0.03	0.02	0.05	0.1	0.2	8.87	7.35	7.39	7.39	7.50	1.58	1.81	1.81	1.98	0.2	0.17	0.17	0.16	0.02	0.02	0.02	0.02	17.2	15.6	15.6	15.5
100820019	35.3504	79.5213	4864	0	0	0	Barren land	0.38	0.2	0.5	1.31	2.38	0.05	0.02	0.06	0.2	0.33	282657	0.11	0.06	0.14	0.37	0.67	0.01	0.01	0.02	0.06	0.09	7.64	8.29	8.29	6.55	7.44	1.51	1.55	1.55	1.57	0.13	0.12	0.12	0.12	0.02	0.01	0.01	0.02	34.18	45.5	45.5	27.46
100822021	35.7203	79.3668	4773	0.5	180	0	Barren land	0.72	0.5	1.06	2.64	4.92	0.03	0.03	0.05	0.21	0.31	282657	0.2	0.14	0.3	0.75	1.39	0.01	0.01	0.01	0.06	0.09	26.2	20.01	21.2	12.57	15.44	1.75	1.78	1.79	1.83	0.23	0.27	0.23	0.2	0.01	0.01	0.01	0.02	40	47.9	47.9	29.1
100823023	35.7579	79.3823	4833	1.5	60	0	Barren land	1.09	1.14	2.86	2.63	7.72	0.09	0.09	0.23	0.21	0.62	282657	0.31	0.32	0.81	0.74	2.18	0.03	0.03	0.06	0.06	0.17	12.31	12.53	12.53	12.52	12.82	1.6	1.67	1.67	1.68	0.28	0.46	0.46	0.21	0.02	0.04	0.04	0.02	19.9	24.9	24.9	25.3
100825026	35.7737	79.4068	4861	1	300	0	Barren land	0.55	0.31	0.78	2.21	3.86	0.05	0.03	0.07	0.22	0.37	282657	0.16	0.09	0.22	0.62	1.09	0.01	0.01	0.02	0.06	0.1	11.51	10.94	10.94	10.05	10.90	1.35	1.54	1.54	1.64	0.18	0.15	0.15	0.14	0.02	0.01	0.01	0.01	25.2	32.3	32.3	0
100825028	35.767	79.3896	4850	3	340	0	Barren land	1.39	1.16	3.04	3.66	9.24	0.1	0.09	0.23	0.31	0.72	282657	0.39	0.33	0.86	1.03	2.61	0.03	0.02	0.07	0.09	0.2	14	13.57	13.22	11.81	13.05	1.22	1.11	1.24	1.6	0.38	0.52	0.5	0.23	0.03	0.04	0.04	0.02	1.7	0	3	0
100827033	35.8064	78.9458	4426	2	0	0	Barren land	0.76	0.73	1.83	3.33	6.66	0.07	0.07	0.18	0.33	0.66	282657	0.22	0.21	0.52	0.94	1.88	0.02	0.02	0.05	0.09	0.19	10.32	10.07	10.18	10.09	9.89	1.88	1.39	1.39	1.42	0.17	0.26	0.26	0.23	0.02	0.03	0.03	0.02	20.1	0	0	0
100831038	35.8167	79.41	4950	7	285	0	Barren land	0.96	0.64	1.54	2.2	5.34	0.08	0.06	0.14	0.18	0.46	282657	0.27	0.18	0.44	0.62	1.51	0.02	0.02	0.04	0.05	0.13	11.32	11.34	11	12.22	11.62	1.37	1.37	1.5	1.53	0.25	0.25	0.22	0.17	0.02	0.02	0.02	0.01	7.1	7.1	8.8	17.6
100902039	35.8615	79.3874	4758	0	0	0	Barren land	0.42	0.27	0.68	2	3.37	0.03	0.02	0.05	0.16	0.26	282657	0.12	0.08	0.19	0.57	0.95	0.01	0.01	0.01	0.05	0.07	13.65	13.36	13.6	12.5	13.57	1.49	1.49	1.6	1.75	0.13	0.13	0.12	0.16	0.01	0.01	0.01	0.01	27.3	27.3	27.5	30.6
100905042	35.7971	79.0282	4649	6	0	0	Barren land	0.76	0.7	1.21	2.54	5.21	0.08	0.07	0.11	0.24	0.49	282657	0.22	0.2	0.34	0.72	1.47	0.02	0.02	0.03	0.07	0.14	9.99	10.12	11	10.58	10.50	1.4	1.5	1.23	1.24	0.19	0.23	0.23	0.24	0.02	0.02	0.02	0.02	4.4	0	15.1	15.1
100906044	35.7987	79.0278	4630	9	340	0	Barren land	0.81	0.31	0.7	1.58	3.41	0.08	0.03	0.06	0.14	0.31	282657	0.23	0.09	0.2	0.45	0.96	0.02	0.01	0.02	0.04	0.09	9.64	11.31	11.67	11.29	10.67	1.64	1.63	1.63	1.63	0.19	0.1	0.09	0.1	0.02	0.01	0.01	0.01	12.7	4.6	4.6	4.6
100906045	35.7911	79.0374	4757	7	300	0	Barren land	0.95	0.64	0.81	1.82	4.22	0.11	0.07	0.07	0.15	0.4	282657	0.27	0.18	0.23	0.51	1.19	0.03	0.02	0.02	0.04	0.11	8.64	8.67	11.57	12.13	10.82	1.17	1.17	1.68	1.75	0.35	0.35	0.13	0.14	0.04	0.04	0.01	0.01	21.5	21.5	25.6	24.4
100906047	35.7952	79.0328	4678	7	290	0	Barren land	0.72	0.48	0.86	1.57	3.63	0.06	0.05	0.07	0.12	0.3	282657	0.2	0.14	0.24	0.44	1.03	0.02	0.01	0.02	0.03	0.08	12	10.63	12.29	13.08	12.88	1.24	1.24	1.48	1.55	0.26	0.26	0.23	0.23	0.02	0.02	0.02	0.02	24.9	24.9	49.8	55.2
100908049	35.8224	78.8871	4615	7	40	0	Barren land	0.45	0.38	0.95	1.06	2.84	0.05	0.04	0.11	0.16	0.36	282657	0.13	0.11	0.27	0.3	0.8	0.01	0.01	0.03	0.04	0.1	8.49	8.52	8.64	6.78	8.00	1.14	1.57	1.57	1.67	0.15	0.14	0.15	0.07	0.02	0.02	0.02	0.01	15.5	16.5	16.5	11.7
100909050	35.8245	78.8905	4579	6	20	0	Barren land	0.73	0.27	0.9	1.9	3.8	0.1	0.04	0.12	0.26	0.52	282657	0.21	0.08	0.25	0.54	1.08	0.03	0.01	0.03	0.07	0.15	7.28	7.23	7.5	7.31	7.20	1.43	1.66	1.66	1.66	0.2	0.1	0.13	0.14	0.03	0.01	0.02	0.02	14.5	19.1	19.1	19.1
100912055	35.9176	78.8545	4845	9	200	0	Barren land	0.59	0.4	1	2.22	4.21	0.06	0.04	0.1	0.23	0.43	282657	0.17	0.11	0.28	0.63	1.19	0.02	0.01	0.03	0.07	0.12	9.83	9.93	10	9.65	9.92	1.25	1.25	1.25	1.49	0.2	0.2	0.2	0.17	0.02	0.02	0.02	0.02	19.5	19.5	19.5	11.5
100921058	34.6089	80.5507	5015	0	280	0	Barren land	0.43	0.29	1.8	5.8	8.32	0.03	0.02	0.11	0.38	0.54	282657	0.12	0.08	0.51	1.64	2.35	0.01	0	0.03	0.11	0.15	16.34	16.34	15.85	15.33	15.67	1.99	1.99	1.82	1.65	0.14	0.14	0.23	0.38	0.01	0.01	0.01	0.03	49.7	49.7	12.3	8.5
20090919-2	35.4658	99.4961	4307	7	240	95	Alpine wet meadow	11.6	8.1	17.97	18.22	55.89	1.18	0.83	1.7	1.81	5.51	50260	0.58	0.41	0.9	0.92	2.81	0.06	0.04	0.09	0.09	0.28	9.87	9.79	10.56	10.07	10.04	0.74	0.88	1.05	1.27	5.23	4.6	3.53	2.44	0.53	0.47	0.1	0.24	0	0	3	2
20090924-2	35.4978	99.5094	4500	0	0	90	Alpine wet meadow	11.64	7.26	18.16	19.47	56.53	1.06	0.61	1.77	2.13	5.57	50260	0.58	0.36	0.91	0.98	2.84	0.05	0.03	0.09	0.11	0.28	10.94	11.95	10.28	9.15	10.14	0.52	1.23	0.78	0.7	7.57	2.95	4.66	5.56	0.69	0.25	0.45	0.61	15	0	0	0
20090925-1	35.5242	99.5078	4399	7	350	85	Alpine wet meadow	2.98	2.3	8.68	4.95	18.9	1.55	1.07	2.14	0.22	4.99	50260	0.15	0.12	0.44	0.25	0.95	0.08	0.05	0.11	0.01	0.25	1.92	2.14	4.05	22.5	3.80	0.9	1.11	1.47	1.78	1.1	1.06	1.31	1.24	0.57	0.49	0.32	0.06	0	2	10	44
20091002-1	35.399	99.5644	4564	4	130	85	Alpine wet meadow	13.33	12.7	29.13	25	80.16	1.25	0.93	2.24	2.2	6.62	50260	0.67	0.64	1.46	1.26	4.03	0.06	0.05	0.11	0.11	0.33	10.64	13.68	13.01	11.36	12.21	0.62	0.64	0.89	1.06	7.16	9.93	6.55	2.36	0.67	0.73	0.5	0.21	0	0	0	0
20091005-1	35.5884	99.4229	4284	5	40	90	Alpine wet meadow	13.83	7.98	13.27	9.57	44.66	1.24	0.72	1.17	0.76	3.89	50260	0.7	0.4	0.67	0.48	2.24	0.06	0.04	0.06	0.04	0.2	11.14	11.09	11.36	12.59	11.20	0.6	0.83	1.44	1.22	7.69	4.85	1.89	3.95	0.69	0.44	0.17	0.31	0	1	2.5	0.6
110714009	35.0813	94.0404	4512	3	15	90	Alpine wet meadow	10.25	3.22	5.52	6.65	25.65	0.68	0.25	0.51	0.5	1.94	50260	0.52	0.16	0.28	0.33	1.29	0.03	0.01	0.03	0.03	0.1	14.99	12.77	10.88	13.33	12.90	0.8	1.43	1.52	1.52	4.27	1.13	0.73	0.44	0.29	0.09	0.07	0.03	0	0	0	0
110727033	34.4965	95.5594	4393	2	250	95	Alpine wet meadow	15.83	4.74	3.35	0	23.91	1.04	0.3	0.2	0	1.55	50260	0.8	0.24	0.17	0	1.2	0.05	0.02	0.01	0	0.08	15.16	15.65	16.66		15.00	0.69	0.88	1.13		7.65	2.83	3.57		0.5	0.18	0.21		0	5	58.5	0
110805044	33.9664	96.5967	4672	6	160	95	Alpine wet meadow	25.12	12.1	12.48	0.46	50.16	1.52	0.79	1.06	0.06	3.43	50260	1.26	0.61	0.63	0.02	2.52	0.08	0.04	0.05	0	0.17	16.58	15.3	11.76	7.5	14.82	0.63	1.21	1.72	1.96	13.29	6.87	1.89	0.59	0.8	0.45	0.16	0.08	0	27.2	23.2	60
110810053	33.7315	97.1503	4436	3.5	345	85	Alpine wet meadow	34.1	30.33	47.43	22.49	134.36	1.83	1.73	7.42	1.2	12.18	50260	1.71	1.52	2.38	1.13	6.75	0.09	0.09	0.37	0.06	0.61	18.63	17.56	6.39	18.77	11.07	0.55	0.77	0.54	0.8	20.67	19.7	17.57	9.37	1.11	1.12	2.75	0.5	0	0	0	0
110817058	32.8199	94.3963	4775	7	15	75	Alpine wet meadow	15.12	6.94	8.67	5.21	35.93	1.01	0.46	0.59	0.36	2.41	50260	0.76	0.35	0.44	0.26	1.81	0.05	0.02	0.03	0.02	0.12	15	14.96	14.82	14.62	15.08	0.53	0.71	0.98	1.16	9.51	4.88	1.77	1.5	0.63	0.33	0.12	0.1	0	0	0	0
110818059	32.8211	94.3965	4765	7	15	60	Alpine wet meadow	20.02	14.54	16.37	15.18	66.11	1.15	0.73	0.94	0.96	3.78	50260	1.01	0.73	0.82	0.76	3.32	0.06	0.04	0.05	0.05	0.19	17.43	19.86	17.38	15.81	17.47	0.31	0.33	1.58	1.64	21.88	22.02	2.07	1.85	1.26	1.11	0.12	0.12	0	0	0	0
110818060	32.8165	94.3962	4760	6	180	65	Alpine wet meadow	17.38	6.63	2.33	1.77	28.11	1.04	0.46	0.29	0.32	2.11	50260	0.87	0.33	0.12	0.09	1.41	0.05	0.02	0.01	0.02	0.11	16.72	14.35	8.15	5.54	12.82	0.6	1.16	1.72	1.8	9.9	3.01	0.34	0.14	0.59	0.21	0.04	0.02	2.5	5	21.2	28.9
110810054	33.7307	97.1499	4450	6	0	90	Alpine wet meadow	25.63	15.39	16.59	8.51	66.12	1.77	0.98	1.27	1.07	5.09	50260	1.29	0.77	0.83	0.43	3.32	0.09	0.05	0.06	0.05	0.26	14.47	15.72	13.04	7.97	12.77	0.61	0.71	0.94	1.87	14.15	11.17	3.84	0.65	0.98	0.71	0.29	0.08	1	3	8	13
110801038	34.1538	95.9826	4678	0.5	225	95	Alpine wet meadow	17.09	14.96	36.15	28.92	97.12	1.09	0.85	2.17	1.74	5.85	50260	0.86	0.75	1.82	1.45	4.88	0.05	0.04	0.11	0.09	0.29	15.66	17.61	16.66	16.66	16.83	0.66	0.78	0.69	0.88	8.63	9.59	10.48	6.57	0.55	0.54	0.63	0.39	0	0	0	0
110809050	33.7686	96.9628	4676	4	255	90	Alpine wet meadow	21.2	13.26	29.13	21.07	84.66	1.31	0.89	1.94	1.39	5.53	50260	1.07	0.67	1.46	1.06	4.25	0.07	0.04	0.1	0.07	0.28	16.2	14.91	15.01	15.19	15.18	0.51	0.57	1.14	1.16	13.86	11.63	5.11	4.54	0.86	0.78	0.34	0.3	0	0	0	0
110717016	34.9674	94.6035	4422	0.5	310	80	Alpine wet meadow	14.15	6.07	2.15	0.19	22.56	0.81	0.32	0.17	0.02	1.32	50260	0.71	0.3	0.11	0.01	1.13	0.04	0.02	0.01	0	0.07	17.38	18.89	12.51	12.61	16.14	0.69	0.92	1.73	1.68	6.85	4.25	0.62	0.58	0.39	0.23	0.05	0.05	0.25	22.5	60.2	90
110718017	34.9033	94.7904	4475	6	230	95	Alpine wet meadow	11.45	4.11	6.48	0	22.04	0.84	0.3	0.5	0	1.63	50260	0.58	0.21	0.33	0	1.11	0.04	0.02	0.02	0	0.08	13.69	13.66	13.07		13.88	0.92	1.1	1.24		4.29	1.91	1.29		0.31	0.14	0.1		3.3	2.2	10	0
110718018	34.9018	94.7893	4472	4	250	95	Alpine wet meadow	17.75	10.91	19.29	17.36	65.3	1.21	0.7	0.96	0.87	3.74	50260	0.89	0.55	0.97	0.87	3.28	0.06	0.04	0.05	0.04	0.19	14.62	15.63	20	20	17.26	0.5	0.72	0.77	0.82	11.83	7.58	5.01	2.12	0.81	0.48	0.25	0.11	0	0	0	0
[truncated: 9 more columns]
