# Supplementary material for: Soil organic carbon and total nitrogen pools in permafrost zones of the Qinghai-Tibetan Plateau
Source: Sci Rep. 2018 Feb 26;8:3656. doi: 10.1038/s41598-018-22024-2 (PMC5827726; doi:10.1038/s41598-018-22024-2)
Supplement: Supplementary file 3 — Dataset 2 [file 41598_2018_22024_MOESM3_ESM.csv]

Table S2 Vegetation cover (%) under different models for current, 2050 and 2070 using bioclimate data
RCPs	Vegetation types	Current (%)	BCC-CSM1-1£¨%£©		CCSM4£¨%£©		GISS-E2-R£¨%£©		HadGEM2-AO£¨%£©		HadGEM2-ES£¨%£©		IPSL-CM5A-LR£¨%£©		MIROC-ESM£¨%£©		MIROC5£¨%£©		MRI-CGCM3£¨%£©		NorESM1-M£¨%£©
			2050	2070	2050	2070	2050	2070	2050	2070	2050	2070	2050	2070	2050	2070	2050	2070	2050	2070	2050	2070
rcp26	BL	19.39	13.29	9.46	13.42	11.58	14.47	12.32	8.29	9.76	9.54	10.47	19.48	15.22	36.80	34.22	15.42	13.79	9.32	12.15	15.30	14.32
	AWM	5.99	6.01	6.64	6.70	6.61	6.01	5.86	6.23	5.69	5.87	5.91	4.57	4.79	3.17	2.42	4.99	5.48	6.39	6.56	6.07	6.40
	AM	47.18	43.23	47.05	42.23	44.05	41.10	41.96	46.81	43.87	49.64	48.03	41.30	47.32	29.40	33.50	41.33	41.26	49.16	43.72	39.59	39.40
	AS	19.34	23.62	26.41	24.03	24.74	23.32	24.86	29.75	28.25	27.07	25.79	22.48	23.32	12.21	13.36	23.80	24.25	27.15	23.73	22.86	22.48
	AD	8.11	13.85	10.44	13.63	13.02	15.10	15.00	8.92	12.42	7.87	9.81	12.17	9.35	18.42	16.51	14.46	15.22	7.98	13.84	16.17	17.40
rcp45	BL	19.39	13.41	10.29	12.08	12.06	13.34	12.48	7.02	7.13	8.68	8.18	15.69	15.49	36.52	38.47	13.22	14.22	12.18	6.23	16.57	15.77
	AWM	5.99	5.36	5.52	6.06	6.34	4.82	4.76	6.10	4.51	4.86	5.30	3.91	4.11	2.29	1.44	5.15	4.96	5.59	5.07	5.21	6.06
	AM	47.18	42.93	46.86	45.24	43.43	43.30	43.41	49.56	51.31	51.46	52.21	48.75	47.58	33.07	34.96	43.63	42.29	47.37	53.93	40.73	38.00
	AS	19.34	23.72	24.88	25.29	24.96	24.35	23.70	30.65	30.08	28.56	27.69	23.91	23.65	14.49	13.52	25.61	24.20	25.11	29.82	22.66	21.54
	AD	8.11	14.58	12.45	11.33	13.21	14.19	15.65	6.66	6.97	6.44	6.63	7.74	9.16	13.64	11.62	12.39	14.33	9.76	4.95	14.83	18.63
rcp60	BL	19.39	13.82	9.23	12.36	13.66	13.64	12.00	11.14	7.39	9.17	7.73	15.52	15.60	38.23	40.15	13.76	17.09	10.52	13.38	13.79	14.22
	AWM	5.99	15.06	5.92	6.60	6.60	4.86	5.21	5.20	6.53	5.34	5.92	4.40	3.56	2.74	1.53	5.58	4.15	4.98	5.52	5.45	5.94
	AM	47.18	31.27	48.36	43.84	40.59	42.77	44.23	44.32	46.47	50.34	51.92	47.34	49.37	31.55	33.76	41.52	41.59	49.00	44.90	43.13	40.24
	AS	19.34	23.59	25.91	25.19	23.41	24.47	24.43	26.79	29.45	27.81	28.54	23.92	24.22	12.78	12.65	25.17	22.98	26.14	24.05	24.08	22.68
	AD	8.11	16.26	10.58	12.01	15.75	14.26	14.13	12.55	10.17	7.33	5.89	8.82	7.25	14.70	11.92	13.97	14.20	9.36	12.15	13.55	16.93
rcp85	BL	19.39	15.93	10.66	13.24	12.41	12.65	11.09	10.11	6.44	7.56	6.06	17.40	17.05	41.21	37.31	13.65	13.32	14.09	9.34	15.02	12.57
	AWM	5.99	5.16	4.07	5.31	5.59	4.24	3.84	5.32	6.80	5.17	3.82	3.36	3.49	1.54	0.78	4.81	5.23	5.21	4.06	5.59	5.75
	AM	47.18	39.78	47.93	44.87	44.79	46.46	49.57	45.67	49.60	52.52	56.36	49.28	50.29	33.77	38.26	44.16	44.96	45.97	52.45	42.55	43.26
	AS	19.34	21.19	24.82	24.96	24.73	25.01	24.99	28.96	30.50	29.49	29.95	23.62	24.02	13.20	15.12	25.38	25.40	24.48	26.08	23.49	24.47
	AD	8.11	17.94	12.51	11.62	12.48	11.64	10.51	9.94	6.67	5.25	3.80	6.34	5.16	10.29	8.52	12.00	11.10	10.24	8.08	13.36	13.96
ASM: Alpine wet meadow; AM: Alpine meadow; AS: Alpine steppe; AD: Alpine desert; BL: Barren land.
